# Supplementary material for: Soil Giant Phage: Genome and Biological Characteristics of Sinorhizobium Jumbo Phage
Source: Int J Mol Sci. 2024 Jul 5;25(13):7388. doi: 10.3390/ijms25137388 (PMC11242549; doi:10.3390/ijms25137388)
Supplement: Supplementary file 1 [file ijms-25-07388-s001.zip]

Archive with 7 entries (7 files):
- Figure S-1.png
- Figure S-2.png
- Figures S.pdf
- Table S-1.Growth parameters of the S. meliloti Md3-4 culture infected with AP-J-162 and incubated in LB liquid medium.pdf
- Table S-2. Codon usage and tRNAs.pdf
- Table S-3. ORFs of phage AP-J-162 belonging to different COG categories.pdf
- Table S-4. Characteristics of the phages that were used for phylogenetic analyses.pdf
